# Supplementary material for: A Correlation between 3′-UTR of OXA1 Gene and Yeast Mitochondrial Translation
Source: J Fungi (Basel). 2023 Apr 5;9(4):445. doi: 10.3390/jof9040445 (PMC10143089; doi:10.3390/jof9040445)
Supplement: Supplementary file 1 [file jof-09-00445-s001.zip]

Archive with 1 entries (1 files):
- jof-2269867-supplementary.pdf
